# Supplementary material for: Identification of KCa3.1 Channel as a Novel Regulator of Oxidative Phosphorylation in a Subset of Pancreatic Carcinoma Cell Lines
Source: PLoS One. 2016 Aug 5;11(8):e0160658. doi: 10.1371/journal.pone.0160658 (PMC4975431; doi:10.1371/journal.pone.0160658)
Supplement: S1 Table — (XLSX) [file pone.0160658.s002.xlsx]

## Sheet: Sheet1
Gene name	Gene ID
KCTD7	154881
SRI	6717
SLC44A5	204962
KCTD14	65987
CACNG6	59285
ATP9B	374868
RASA3	22821
PSEN1	5663
TIMM44	10469
MCOLN2	255231
ATP8B1	5205
SLC12A2	6558
HCN1	348980
SLC25A3	5250
SLC7A11	23657
SLC13A4	26266
SCO2	9997
KCNMA1	3778
KCNN4	3783
SLC17A5	26503
ABCC4	10257
ABCC10	89845
SLC26A2	1836
ATP2C1	27032
PKD1	5310
SLC25A1	6576
SLC19A2	10560
HCN4	10021
SLC30A1	7779
KCNT2	343450
SLC12A6	9990
P2RX4	5025
SLC9A7	84679
ATP11C	286410
SLC20A1	6574
KCTD13	253980
GJC1	10052
SLC16A3	9123
CLCN3	1182
P2RX5	5026
SLC6A12	6539
SLC26A11	284129
SLC9A6	10479
SLC5A6	8884
SLC22A5	6584
ABCA3	21
SLC3A1	6519
ITPR3	3710
PKP2	5318
SLC12A9	56996
ATP2A2	488
TRPM8	79054
ATP13A1	57130
ATP6V1F	9296
GABRB3	2562
KCND3	3752
KCTD3	51133
SLC2A14	144195
SLC3A2	6520
SLC16A5	9121
KCNC4	3749
SEC61A1	29927
ATP2B1	490
ATP13A5	344905
CLIC1	1192
CACNB3	784
CHRNA5	1138
SLC38A2	54407
AQP1	358
SLC35A1	10559
TNFAIP1	7126
ABCB8	11194
NEDD4L	23327
ITPR2	3709
ATP11B	23200
ABCA8	10351
SLC2A6	11182
HCN2	610
CACNA1A	773
ATP6V1D	51382
SLC25A32	81034
SLC1A1	6505
FXYD3	5349
SGK1	6446
ATP9A	10079
SLC23A2	9962
SLC11A2	4891
GTPBP4	23560
SLC12A4	6560
CLIC4	25932
ABCB10	23456
GAS6	2621
CACNA1D	776
ATP1A1	476
ABCA2	20
SLC10A3	8273
SEC14L2	23541
KCNK5	8645
BSG	682
TOMM40L	84134
ABCF1	23
LRP5	4041
SLC25A16	8034
TMCO3	55002
ABCC5	10057
SLC2A10	81031
SLC16A3	9123
SLC15A4	121260
MIPEP	4285
SGK2	10110
ABCD3	5825
SLC43A2	124935
ATP1B3	483
KCNH7	90134
SLC22A4	6583
KCTD9	54793
SLC4A7	9497
SLC6A8	6535
SLC22A18	5002
ATP10D	57205
SLCO1B3	28234
SLC2A11	66035
ABCC9	10060
SLC7A1	6541
GNB2	2783
M6PR	4074
KCTD10	83892
ATP7B	540
SLC7A6	9057
ATP13A3	79572
SLC22A3	6581
SLC5A3	6526
FXYD5	53827
ATP11A	23250
SLC16A14	151473
DBNL	28988
KCNG3	170850
SLC25A12	8604
ABCC2	1244
NCS1	23413
REST	5978
GLRB	2743
CYGB	114757
ABCB6	10058
SLC25A10	1468
SLC1A4	6509
SLC35A3	23443
CYBB	1536
ABCC6	368
SLC16A6	9120
TAP2	6891
SLC7A5	8140
CATSPER3	347732
KCTD15	79047
MCOLN1	57192
ATP8B2	57198
SLC2A3	6515
KCTD2	23510
KCTD5	54442
SLC1A5	6510
PRKD2	25865
TPCN2	219931
SLC35A2	7355
ABCB7	22
SLC4A11	83959
KCNJ12	3768
SLC25A15	10166
ATP8B3	148229
SLC19A1	6573
SLC7A8	23428
SLC12A7	10723
CLCN7	1186
SLC2A1	6513
PKD2	5311
TNPO1	3842
KCNJ14	3770
SLC25A13	10165
ATP1B1	481
ITPR1	3708
CLCN5	1184
SLC25A21	89874
KCNQ2	3785
ATP7A	538
ABCD4	5826
NUDT9	53343
SLC6A6	6533
SLC16A2	6567
TAP1	6890
ITGAV	3685
CUL5	8065
ATP2B4	493
ABCC1	4363
SCNN1A	6337
SLC4A2	6522
TRPC1	7220
VDAC1	7416
VDAC2	7417
VDAC3	7419
YWHAH	7533
ATP6V0E1	8992
MTMR6	9107
SGK3	23678
TPCN1	53373
TRPM7	54822
SLC25A22	79751
SLC46A1	113235
KCTD18	130535
KCTD6	200845
KCTD1	284252
KCNQ4	9132
MCOLN3	55283
HTT	3064
KCNMB4	27345
SLC26A6	65010
KCNK6	9424
SCN11A	11280
SLC2A12	154091
ASIC1	41
HBB	3043
SLC9A1	6548
ATP13A2	23400
CACNG4	27092
